# Supplementary material for: The association between toe grip strength and osteoarthritis of the knee in Japanese women: A multicenter cross-sectional study
Source: PLoS One. 2017 Oct 17;12(10):e0186454. doi: 10.1371/journal.pone.0186454 (PMC5645141; doi:10.1371/journal.pone.0186454)
Supplement: S1 Dataset — (XLSX) [file pone.0186454.s001.xlsx]

## Sheet: Sheet1
group	age	height	weight	BMI	TGS	IKES	PROMext	AROMext	PROMflex	AROMflex	Klgrade	TUG	WOMAC1	WOMAC2	WOMAC3	WOMAC4	WOMAC5	WOMAC6	WOMAC7	WOMAC8	WOMAC9	WOMAC10	WOMAC11	WOMAC12	WOMAC13	WOMAC14	WOMAC15	WOMAC16	WOMAC17	WOMAC18	WOMAC19	WOMAC20	WOMAC21	WOMAC22	WOMAC23	WOMAC24	WOMAC A	WOMAC B	WOMAC C	WOMAC total
1	75	157	57	23.12	10.7	13.5	-35	-45	120	120	0	11.16	2	4	1	4	1	1	1	4	4	4	3	3	1	1	0	0	1	0	0	1	4	0	0	0	12	2	26	40
1	73	139.5	47	24.15	2.95	8.2	-20	-20	105	95	0		1	1	1	1	1	2	1	3	3	1	1	1	1	3	1	1	0	0	0	1	1	0	0	0	5	3	17	25
1	66	165	59	21.67	9.55	8.42	0	0	135	135	0	7.47	1	2	0	1	0	0	1	2	1	1	0	1	0	0	0	1	0	1	0	1	2	0	1	0	4	1	11	16
0	89	153	50	21.36	8.3	9.6						9.27
0	84	150	53.1	23.6	4.8	17.9						5.72
0	84	153.7	41.2	17.44	3.5	3.9						9.06
0	83	145	51.8	24.64	5.2	15.3						7
0	83	148.4	54.7	24.84	3.6	23.5						7.08
0	82	153.6	48.4	20.51	3	12.3						7.89
0	82	143	40.3	19.71	10.8	14.9						6.98
0	81	146.1	55	25.77	7	24.3						8.44
0	81	148.3	52.2	23.73	7.8	30.9						5.55
0	81	152.8	40.1	17.18	4.5	11.7						8.13
0	80	150.3	48	21.25	8.7	19.2						5.91
0	80	141.2	42.9	21.52	5.7	23.9						7.16
0	79	157	67.8	27.51	4.6	26.7						6.73
0	79	137.7	37.3	19.67	9	17						6.62
0	79	150.3	53.6	23.73	9.6	18.9						8.13
0	78	152.8	57.9	24.8	8.1	17.9						5.87
0	78	146.7	45	20.91	6.4	16.6						5.53
0	77	141.6	38.6	19.25	5.2	20.6						6.18
0	77	146.9	44.9	20.81	7.9	23						5.8
0	76	148.4	57.6	26.15	14.7	25.1						6.17
0	76	148.3	48.7	22.14	6.5	16.8						4.82
0	76	147.9	47.3	21.62	5.7	20.6						5.23
0	76	145	40	19.02	5.4	21.3						5.86
0	76	145.6	50.4	23.77	7.8	28.7						4.92
0	76	149.5	48	21.48	8.9	26						7.46
0	75	151.5	44.4	19.34	6.8	27.7
0	75	150.5	51.7	22.83	6.9	20.7						6.11
0	75	148.8	48.4	21.86	4.9	20.3						5.94
0	75	142.5	42.7	21.03	5.9	23.8						5.93
0	75	142.6	63.1	31.03	4.5	21.5						6.89
0	75	148.5	47.1	21.34	7.5	19.5						5.45
0	75	148.2	50.3	22.88	7.4	13.5						5.39
0	75	148	47.6	21.73	6.1	20						4.8
0	75	146.5	43.1	20.08	5.6	23.5						6
0	75	145.5	42.8	20.22	4.6	20.8						5.2
0	75	145.5	43.1	20.36	5.8	20						5.68
0	75	149.8	43.9	19.56	10.9	18.7						5.61
0	75	155	37	15.4	7.1	17.7						7.34
0	75	154.4	51.8	21.73	10.3	28						5.01
0	75	151.5	48.3	21.04	20.2	33.6						5.73
0	75	147.4	59	27.16	7.4	28.9						7.27
0	75	168.8	64.3	22.57	11.5	27.4						7.02
0	74	149.2	43.7	19.63	8.4	21.8						6.39
0	73	154.5	58.6	24.55	8.4	27.3						5.35
0	73	159.5	61.6	24.21	11.7	14.2						6.15
0	73	154.1	55.4	23.33	13.2	21.2						6.03
0	73	153.6	54.1	22.93	7.5	22.8						7.09
0	73	152.7	52.3	22.43	14.1	22.6						5.5
0	72	146.7	47.7	22.16	17.4	28.8						5.5
0	72	155.4	55	22.78	11.4	25.4						5.54
0	72	148.5	45.7	20.72	9.6	21.6						8.27
0	72	150.4	48.4	21.4	12	19.8						5.45
0	72	142.5	53.4	26.3	8.7	21.1						6.3
0	71	152	44.5	19.26	14.2	21.6						4.83
0	71	154.6	53.8	22.51	11.2	17.6						5.53
0	71	149.3	63.9	28.67	17.8	21.3						6.37
0	71	150.8	42.6	18.73	11.1	24.1						5.37
0	70	157.6	63.9	25.73	11.8	24.3						5.93
0	70	158.6	61.6	24.49	10.1	31.8						5.85
0	70	154.8	49.7	20.74	11.5	20.1						6.27
0	70	157.1	51.3	20.79	12.1	21.9						5.74
0	69	153.2	47.2	20.11	14.8	20						5.52
0	69	151.6	52	22.63	14.5	23.3						5.27
0	69	155.6	48.5	20.03	10	19.2						5.39
0	69	161	54.7	21.1	13	27.3						6.33
0	68	156.9	56.4	22.91	11.3	22.1						6.41
0	67	159.5	54.6	21.46	11.3	23						5.41
0	67	147	41.1	19.02	17.2	22.8						4.93
0	67	149.5	53	23.71	16.2	32						5.2
0	67	146	46.9	22	10.6	27.7						6.5
0	67	149	44	19.82	23.5	25.6						4.6
0	66	157.6	50.1	20.17	24.4	35.8						5.44
0	66	152	48	20.78	7.6	19.8						7.74
0	66	157.5	67.7	27.29	16.7	20.8						5.95
0	65	148.9	44	19.85	10.1	23.2						5.1
0	65	162.5	52.5	19.88	13.6	17.2						5.66
0	65	158	54.5	21.83	10.8	30.6						5.08
0	65	158.3	63.4	25.3	15	20.6						6.29
0	65	157.5	47	18.95	8.8	22.5						6.42
0	65	155.3	56.5	23.43	16.8	18.8						5.62
0	65	153	49.7	21.23	11.3	17.5						5.77
0	65	150.8	47.5	20.89	11.3	24.1						5.48
0	65	158	51.1	20.47	11.3	22.2						5.67
0	64	150	44.4	19.73	10.6	29						5.03
0	64	154.3	61.4	25.79	17.5	37.5						5.81
0	64	156.1	62.8	25.77	14	30						6.41
0	64	153.9	46.8	19.76	7.3	19.8						7.39
0	64	157.1	52.1	21.11	14.5	15.3						5.9
0	63	152.8	39.4	16.88	12.1	19.9						5
0	63	150.4	40.9	18.08	17.9	30.4						5.4
0	63	145.1	43.9	20.85	14	21.8						5.48
0	63	153.6	51.6	21.87	15.9	24.7						5
0	63	152.5	40.1	17.24	11.5	24.9						3.9
0	63	148.1	46.4	21.15	12.5	27						5.13
0	63	154.2	54.8	23.05	17.5	36.4						4.8
0	63	149.8	57.8	25.76	5.3	23.2						6.2
0	63	153.8	70.5	29.8	19.1	24.7						5.5
0	62	154.5	57.6	24.13	14.4	28.8						5.8
0	62	161	48	18.52	22.3	25.9						4.6
0	62	157.1	48.1	19.49	19.6	38.6						4.81
0	62	156.5	54	22.05	17.6	27.1						5.21
0	62	161.3	60.4	23.21	20.7	30.2						4.89
0	62	153.2	52.4	22.33	16.4	25.8						5.2
0	62	153.9	64	27.02	14.5	29.8						4.56
0	62	147.6	53.5	24.56	19.4	39.1						4.76
0	62	152.8	61.7	26.43	10.3	23						6
0	60	152.1	54.5	23.56	10.2	28.4						4.98
0	60	154.3	43.4	18.23	14.3	23.3						5.2
1	80	150	53.8	23.91	4.6	12.95	-25	-20	110	105	2	8.54	1	2	0	0	1	1	0	2	2	1	1	2	0	1	1	1	1	1	1	0	0	0	1	1	4	1	16	21
1	80	146.5	55	25.63	5.55	9.3	-10	-15	125	120	2		2	3	2	0	0	3	0	3	3	1	0	0	1	1	0	0	0	0	0	1	0	1	0	0	7	3	11	21
1	80	145	47	22.35	7.2	17.25	-20	-25	145	145	2		1	2	1	1	1	1	1	1	1	2	2	2	2	2	2	2	2	2	1	2	0	0	3	2	6	2	28	36
1	76	148	40	18.26	11.15	21.35	0	0	130	120	2	8.26	0	1	0	0	1	0	0	2	2	1	1	1	1	1	1	1	1	1	1	1	1	0	1	1	2	0	18	20
1	75	146	47	22.05	13.15	14.85	0	0	140	130	2		1	1	1	0	1	0	0	2	1	1	0	0	0	1	1	0	0	0	0	0	0	0	0	0	4	0	6	10
1	74	153	71	30.33	1.55	14.85	-10	-10	145	140	2	14.1	1	3	2	2	3	2	3	3	3	3	2	2	2	3	2	2	3	3	2	1	3	2	3	2	11	5	41	57
1	69	161	74.5	28.74	8	9.6	-5	-10	95	90	2	9.93	1	3	2	0	2	3	3	3	3	2	3	2	2	1	2	3	0	3	0	3	3	2	1	1	8	6	34	48
1	68	150	53	23.56	3.4	14.75	-10	-10	140	135	2		1	2	1	2	1	1	2	3	2	3	2	2	0	2	2	1	1	1	0	1	1	0	1	0	7	3	22	32
1	65	150	61	27.11	14	24.75	0	0	135	135	2		0	0	0	0	0	0	0	0	0	0	0	0	0	0	0	0	0	1	0	0	0	0	0	0	0	0	1	1
1	63	153.5	64.4	27.33	4.7	10.85	0	0	140	135	2		1	1	1	1	1	1	0	1	1	0	0	0	1	1	0	0	0	0	0	1	1	0	0	0	5	1	6	12
1	62	153.5	62	26.31	5.85	16.7	0	0	150	135	2		1	1	0	0	0	0	0	1	0	0	0	0	1	1	0	0	0	0	0	0	1	0	0	0	2	0	4	6
1	55	161	64	24.69	9.25	14.15	0	-5	150	150	2		2	3	2	3	2	3	2	3	2	2	2	2	2	2	2	2	2	2	1	1	3	2	2	1	12	5	33	50
1	83	150	52	23.11	1.8	12.05	-25	-30	145	140	3		1	2	0	0	0	0	0	2	2	0	0	0	1	0	1	0	0	0	0	1	0	0	2	1	3	0	10	13
1	81	143	50	24.45	4.55	8.65	-5	-5	115	110	3		0	1	1	0	0	2	0	2	2	0	2	0	1	0	3	0	0	0	0	2	4	0	3	0	2	2	19	23
1	81	150	69.8	31.02	3.25	20	-5	-10	120	110	3	12.9	2	4	1	1	1	0	0	4	4	1	1	1	1	3	2	1	1	2	0	2	2	1	1	1	9	0	28	37
1	80	154	54	22.77	6.75	14.75	-10	-15	120	110	3	12.57	1	3	2	1	1	2	4	2	1	2	1	1	0	3	2	3	1	3	0	2	0	2	2	1	8	6	26	40
1	80	148	62.5	28.53	2.05	9.15	0	-3	140	138	3		1	2	0	1	0	1	1	2	2	2	0	2	0	1	1	2	1	2	0	1	4	0	3	0	4	2	23	29
1	79	149	53	23.87	7.9	12.35	-10	-10	150	145	3		1	3	3	2	2	3	3	2	2	3	2	1	2	1	2	0	3	0	2	0	1	1	3	0	11	6	25	42
1	79	148	60	27.39	3.6	18.4	-5	-10	125	120	3	15.3	1	1	1	1	1	1	1	3	3	0	0	1	1	1	2	1	0	0	0	0	0	0	1	1	5	2	14	21
1	78	151	45	19.74	5.1	13.5	-5	-5	140	135	3	8.13	1	3	2	1	1	1	2	3	2	2	3	1	1	3	2	1	1	1	1	2	4	1	3	0	8	3	31	42
1	78	151	51	22.37	5.55	15.3	-15	-15	130	125	3	8.45	0	1	1	1	0	0	0	1	1	1	0	0	0	1	1	0	0	0	0	0	0	0	0	0	3	0	5	8
1	78	149.5	45	20.13	9.05	17.5	-5	-10	145	145	3		0	1	0	1	0	0	0	1	1	1	1	0	0	1	0	0	0	0	0	0	0	0	1	0	2	0	6	8
1	77	140	53	27.04	4.6	12.25	-15	-15	140	140	3		0	1	3	3	0	0	0	2	0	3	3	0	0	2	2	0	1	0	1	0	0	0	0	0	7	0	14	21
1	77	143	49.5	24.21	1.4	14.2	-10	-10	130	110	3	11.82	1	3	1	0	0	0	0	1	0	1	1	0	0	0	0	0	0	0	0	1	1	1	0	0	5	0	6	11
1	77	143	50	24.45	9	16.85	-5	-5	140	135	3		0	2	0	1	0	1	2	2	2	2	2	2	1	1	0	1	1	1	0	0	0	0	2	1	3	3	18	24
1	76	147.5	53.5	24.59	5	10.4	-5	-10	130	125	3		2	1	2	1	1	1	0	4	1	1	4	1	1	2	1	1	3	1	1	0	0	0	4	2	7	1	27	35
1	75	146	70	32.84	1.65	11.35	-10	-15	95	90	3	24	2	3	1	0	0	0	0	3	3	1	1	1	3	1	1	2	1	2	1	0	0	0	1	2	6	0	23	29
1	75	150	45	20	8.7	16.75	-10	-10	140	140	3	11.6	0	2	0	1	1	1	1	2	0	0	1	0	0	1	1	0	0	0	0	0	1	0	1	0	4	2	7	13
1	74	160	68	26.56	5.75	11.4	-10	-15	140	130	3	17.03	1	2	0	1	1	1	0	2	1	0	1	3	1	2	3	1	0	1	0	2	1	1	4	1	5	1	24	30
1	74	156	60	24.65	14	26.6	-5	-10	135	115	3	10.12	2	2	0	0	1	1	1	3	1	2	3	0	1	0	3	0	0	0	0	1	1	0	0	0	5	2	15	22
1	73	148	38	17.35	6.5	18.7	-10	-10	130	115	3	9.6	1	2	0	0	1	3	0	2	1	1	2	1	1	0	1	0	0	0	0	0	0	0	2	1	4	3	12	19
1	73	145	63	29.96	4.95	16.7	-10	-10	135	130	3	12.58	0	1	0	1	0	1	1	1	1	1	2	2	1	1	1	0	0	0	0	1	2	0	2	0	2	2	15	19
1	73	149	51	22.97	5.95	18.2	-5	-5	135	130	3	11.65	0	0	0	0	0	1	0	0	0	0	0	0	0	0	1	0	0	0	0	0	0	0	1	0	0	1	2	3
1	73	159	75	29.67	7	20.05	-5	-5	130	130	3	6.64	2	3	1	2	1	2	2	2	2	1	1	0	1	1	1	0	0	0	0	1	1	1	1	1	9	4	14	27
1	73	149	52	23.42	6.8	14.65	0	0	140	130	3		3	3	4	3	3	2	2	3	3	2	2	3	2	2	2	2	3	2	3	2	3	2	2	2	16	4	40	60
1	72	151	51	22.37	7.8	9.3	-15	-20	140	120	3		2	2	2	1	2	1	1	1	1	0	2	1	1	1	1	0	1	1	1	0	1	0	1	1	9	2	14	25
1	71	147	54.5	25.22	4.9	5.7	-25	-30	90	80	3	14.3	2	2	2	2	2	2	1	2	2	3	2	2	1	3	3	0	0	1	0	3	2	2	3	3	10	3	32	45
1	71	145	43	20.45	6.45	14.9	-10	-10	135	120	3	10.46	1	2	3	3	1	2	1	4	1	4	1	1	1	3	2	2	2	2	2	1	3	1	1	1	10	3	32	45
1	71	150	65	28.89	5.65	12.8	-5	-5	145	140	3	13.2	3	3	3	1	3	2	2	4	2	3	1	3	3	3	3	2	2	2	1	3	1	1	3	1	13	4	38	55
1	71	148	50.6	23.1	9.85	11.2	-10	-10	135	125	3		1	2	1	2	2	2	2	2	2	2	1	0	1	1	1	0	1	0	0	0	4	0	2	1	8	4	18	30
1	71	150	48	21.33	8.2	6.9	-5	-10	140	135	3		3	3	1	1	3	3	3	3	3	3	3	3	3	3	3	2	2	2	1	2	1	1	3	2	11	6	40	57
1	70	153	50	21.36	4.4	10.25	-10	-15	140	135	3	14.37	2	3	1	1	3	3	3	3	3	3	0	1	2	0	3	2	2	2	0	2	1	1	1	1	10	6	27	43
1	69	152	55	23.81	9.25	9.65	-10	-10	130	115	3		0	1	0	0	1	1	0	1	1	0	0	0	0	1	1	1	1	1	0	2	0	0	4	1	2	1	14	17
1	68	149	49.5	22.3	7.2	9.9	-5	-5	130	125	3	8.59	1	2	0	0	1	1	0	3	0	1	1	0	1	1	1	0	0	0	0	1	0	0	1	1	4	1	11	16
1	68	151	53	23.24	4.35	22.95	0	0	145	130	3		2	2	1	1	1	2	1	2	1	2	1	1	0	1	0	1	1	1	1	1	1	1	1	1	7	3	17	27
1	66	157.5	66	26.61	12.75	19.2	-25	-20	135	130	3	8.58	1	1	0	0	0	1	1	1	1	2	2	2	2	2	2	2	1	2	1	1	1	2	3	1	2	2	28	32
1	66	150	53	23.56	2.8	14.2	-15	-15	135	130	3	9.37	0	0	0	0	0	0	0	1	0	1	0	0	0	0	1	0	0	0	0	0	1	0	0	0	0	0	4	4
1	66	145	75	35.67	11.7	19.74	-10	-10	125	125	3		0	2	1	1	0	1	0	2	2	0	0	0	0	0	0	0	0	0	0	1	2	1	1	0	4	1	9	14
1	66	152	69	29.86	5.55	14.8	-15	-15	110	110	3	13.22	2	2	2	3	1	3	2	3	3	4	2	1	1	4	2	2	2	2	1	2	3	3	3	2	10	5	40	55
1	65	162	79	30.1	6.35	9.95	-25	-25	110	105	3	8.74	3	4	2	1	4	2	2	3	3	1	3	0	3	0	4	3	1	3	1	2	1	1	3	1	14	4	33	51
1	63	165	78	28.65	13.5	21.7	-5	-5	145	140	3		0	1	1	1	0	0	0	1	2	1	0	0	0	1	0	0	0	0	0	0	1	0	0	0	3	0	6	9
1	63	148	47	21.46	8.3	16.15	-10	-15	130	120	3		1	2	1	2	1	0	0	3	2	1	1	0	1	2	2	1	1	1	0	1	1	0	2	1	7	0	20	27
1	57	163	85	31.99	7.95	31.1	-20	-20	135	130	3	10.4	1	3	1	1	1	3	3	2	2	2	2	3	1	2	1	1	0	1	1	1	0	0	2	1	7	6	22	35
1	87	149	47.5	21.4	2.4	6.45	-25	-35	145	130	4		2	2	1	0	0	0	0	3	3	2	1	2	1	3	2	0	1	0	0	2	2	1	3	1	5	0	27	32
1	87	145	70	33.29	7.35	19.2	-30	-30	80	80	4	13.2	2	2	1	1	1	1	1	4	4	3	2	4	3	4	4	3	2	2	0	0	0	0	3	1	7	2	39	48
1	86	148	46	21	3.95	11.15	-15	-15	125	125	4		2	3	2	1	1	3	2	3	3	3	2	3	2	2	3	4	2	2	2	1	1	1	4	2	9	5	40	54
1	85	153	67	28.62	4.05	11	-20	-20	130	125	4		1	3	1	3	2	1	1	3	2	3	3	1	2	2	2	1	2	1	1	1	4	1	3	2	10	2	34	46
1	83	157	48	19.47	9.9	16	-5	-5	155	145	4		2	2	0	2	2	1	2	2	2	2	3	0	2	3	3	2	2	2	2	1	2	2	4	3	8	3	37	48
1	83	153.5	63	26.74	7.25	8.1	0	0	115	110	4		2	3	2	2	1	2	2	2	1	2	1	2	1	2	2	2	2	1	1	2	1	1	2	2	10	4	27	41
1	83	145	42	19.98	5.85	10.5	-30	-30	120	120	4		2	2	2	2	2	4	2	4	3	3	2	2	3	3	4	3	3	2	3	2	2	2	2	2	10	6	45	61
1	83	140	45	22.96	3.95	6.8	-15	-15	115	110	4		1	1	0	0	2	1	0	3	2	3	2	4	2	3	3	2	1	1	0	1	2	1	4	0	4	1	34	39
1	83	148	44	20.09	2.95	12.45	-10	-10	130	120	4		4	3	1	4	3	3	3	4	4	3	4	3	4	4	4	3	3	3	3	3	3	3	4	3	15	6	58	79
1	83	152	59	25.54	6.4	11.55	0	0	145	140	4		1	1	1	1	1	1	1	1	1	1	1	1	1	1	1	1	1	1	1	1	1	1	1	1	5	2	17	24
1	82	150	48.7	21.64	7.5	11.6	-20	-25	140	140	4	15	0	1	0	0	0	0	0	2	2	1	1	1	0	1	1	0	0	0	0	1	1	1	1	1	1	0	14	15
1	82	145	54	25.68	4.45	14.45	-5	-5	130	125	4		2	3	1	2	2	3	2	3	3	3	2	2	2	3	3	2	2	2	2	3	2	2	3	3	10	5	42	57
1	82	150	50	22.22	10.55	11.58	0	0	140	135	4	19.25	1	2	1	1	1	2	2	2	2	2	1	1	1	1	1	1	1	1	1	1	2	1	2	1	6	4	22	32
1	81	150	54	24	3.15	14.1	-15	-20	145	130	4	9.42	1	2	0	1	1	2	2	2	1	1	0	1	0	1	4	0	0	0	0	1	0	0	1	0	5	4	12	21
1	81	156	60	24.65	3.6	16.75	-20	-20	95	90	4	10.56	3	3	0	0	1	1	1	2	1	0	0	0	1	1	1	0	0	0	0	0	0	0	1	0	7	2	7	16
1	81	152	65	28.13	7.7	5.3	-10	-10	100	100	4		3	4	1	4	3	3	3	4	4	4	3	3	2	3	3	3	2	3	2	2	4	2	2	2	15	6	48	69
1	81	152.5	55	23.65	3.8	9.3	-15	-15	150	140	4		2	2	1	3	2	1	2	3	2	3	2	3	2	2	2	1	2	2	1	1	2	1	2	1	10	3	32	45
1	80	148	58	26.48	4.55	14.55	-25	-25	130	130	4	23.47	2	1	0	0	2	0	0	1	1	0	1	0	0	0	0	0	0	0	0	0	0	0	1	0	5	0	4	9
1	80	147	47	21.75	4.05	12.7	-10	-10	125	120	4		3	3	2	2	2	3	2	3	3	3	3	3	3	3	3	3	3	3	3	3	3	3	3	2	12	5	50	67
1	80	147	47	21.75	2.15	19.9	-15	-15	110	105	4		3	3	3	3	3	3	2	3	3	3	3	3	3	3	3	3	3	3	2	3	3	3	3	3	15	5	50	70
1	80	150	60	26.67	6.25	7.7	-5	-10	120	110	4	20.23	3	4	2	3	3	2	3	4	4	4	3	3	2	3	3	3	3	3	2	3	4	2	3	2	15	5	51	71
1	79	146.5	50	23.3	8.1	10.35	-15	-15	85	80	4		2	2	1	3	1	4	3	3	3	2	1	1	2	3	2	2	1	3	1	2	4	2	2	2	9	7	36	52
1	78	149.5	55	24.61	9.35	15.9	0	0	125	125	4		1	2	3	1	1	3	1	2	2	3	1	0	1	2	2	1	1	1	1	1	4	2	0	0	8	4	24	36
1	78	150	50.4	22.4	5.75	11.4	-10	-10	125	120	4		3	4	1	1	2	1	1	4	4	3	3	3	3	3	3	2	1	2	1	1	4	2	3	1	11	2	43	56
1	77	148	65	29.67	3.5	13.6	-25	-30	110	105	4	25.4	4	4	0	1	3	0	1	4	3	3	3	3	3	4	3	2	2	2	0	3	2	1	2	2	12	1	42	55
1	77	143	60	29.34	5.55	8.55	0	-5	120	120	4	9.24	1	2	0	3	2	2	2	4	3	4	3	2	2	3	3	2	2	2	2	2	4	2	2	2	8	4	44	56
1	77	150.5	54	23.84	7.95	13.8	-5	-10	120	115	4		1	2	1	2	1	2	1	2	2	2	1	1	1	2	2	1	1	1	1	1	1	1	1	1	7	3	22	32
1	77	145	56.7	26.97	6.25	11.65	-5	-10	135	130	4		3	4	2	3	3	4	3	3	4	4	3	4	3	3	3	2	2	2	3	3	4	2	4	3	15	7	52	74
1	77	156.8	48	19.52	7.5	3.1	0	-15	140	130	4	15.3	2	4	1	3	3	2	2	4	4	3	3	4	2	4	2	1	1	1	1	3	4	2	4	3	13	4	46	63
1	76	138	52	27.31	4.4	17.95	-15	-15	115	115	4	8.8	1	2	1	0	1	2	2	3	2	1	2	1	1	2	2	0	1	1	0	1	4	1	3	0	5	4	25	34
1	76	139	37	19.15	4.35	7.95	-20	-20	135	130	4		1	3	2	1	0	2	3	3	2	3	1	2	1	3	4	3	2	2	0	2	1	2	2	1	7	5	34	46
1	76	149.5	60	26.85	8.95	11	-10	-10	120	110	4		3	3	0	1	3	1	2	3	3	3	3	3	3	3	3	3	3	3	1	3	2	2	3	2	10	3	46	59
1	75	147	60	27.77	9.35	19.9	0	0	140	135	4	8.78	2	3	1	2	2	3	2	3	2	3	2	2	1	3	1	1	1	1	0	1	3	1	2	1	10	5	28	43
1	75	145	51	24.26	5.95	17.3	-5	-5	140	140	4		2	3	0	1	1	1	2	3	2	2	1	2	1	2	2	2	1	1	0	1	2	1	1	0	7	3	24	34
1	75	151.9	58	25.14	4.05	5.45	-5	-10	140	135	4	16.6	2	2	3	2	3	1	2	2	2	3	3	1	2	2	1	1	1	1	1	1	4	2	3	2	12	3	32	47
1	74	158	62	24.84	2.95	10.15	-10	-10	130	125	4		0	3	2	3	0	3	2	3	3	3	1	3	0	3	2	1	2	1	1	1	3	1	2	1	8	5	31	44
1	74	150	56	24.89	8.25	14.5	-5	-5	145	145	4		1	2	2	2	1	1	1	1	1	2	2	0	1	1	1	0	0	1	2	0	2	1	2	0	8	2	17	27
1	74	144	66	31.83	4.3	6	-15	-20	140	130	4		2	3	2	2	2	3	2	3	3	3	2	2	2	2	2	1	2	1	2	2	3	2	1	1	11	5	34	50
1	74	153	48	20.5	3	3.78	-30	-35	110	90	4	22.38	2	4	2	3	3	3	2	3	3	4	3	2	3	2	3	2	2	2	1	2	3	2	2	2	14	5	41	60
1	73	150.2	68	30.14	4.7	5.95	0	0	130	130	4	13.5	2	3	1	2	2	2	2	3	3	2	2	2	2	3	3	2	2	2	2	2	3	2	2	2	10	4	39	53
1	73	154	65	27.41	12.05	24.8	0	0	130	120	4		1	3	3	2	1	2	2	3	3	2	2	3	1	3	2	2	1	1	1	1	4	1	3	2	10	4	35	49
1	73	148	55.2	25.2	8.9	10.46	0	-5	120	110	4	13.02	3	4	2	3	3	3	2	4	3	3	2	2	3	2	3	0	0	0	0	3	3	1	3	2	15	5	34	54
1	72	145	51	24.26	5.1	7.25	-10	-10	135	125	4	10.82	2	3	1	1	1	3	3	3	2	3	2	3	2	3	2	3	2	2	2	3	3	1	2	2	8	6	40	54
1	72	147	77	35.63	2.8	12.2	-10	-10	135	135	4	7.88	2	2	2	1	1	2	2	2	2	1	3	1	1	1	3	1	1	1	1	1	1	0	2	1	8	4	23	35
1	71	158	62	24.84	6.45	13.8	0	0	140	135	4	11.5	2	2	0	1	0	1	0	2	2	1	2	0	2	1	1	0	0	0	0	0	2	0	0	0	5	1	13	19
1	70	154	63	26.56	8	13.8	-5	-5	110	100	4	11.55	2	2	1	2	2	1	2	3	3	2	3	1	2	2	2	1	2	1	1	1	1	1	3	1	9	3	30	42
1	69	145	61	29.01	8.9	9.25	-10	-10	110	110	4		2	3	3	3	2	3	2	3	3	3	2	2	2	3	3	2	2	2	2	2	3	2	3	2	13	5	41	59
1	69	146.2	76	35.56	7.4	11.79	-5	-5	120	120	4	8.56	1	3	0	2	0	0	2	3	2	2	1	2	1	2	1	1	1	1	0	1	1	1	1	1	6	2	22	30
1	68	155	63	26.22	13.2	19	-10	-15	80	75	4		3	3	2	1	2	3	2	3	3	3	2	2	3	2	2	3	2	3	1	1	2	1	3	2	11	5	38	54
1	68	155	68	28.3	6.1	17.85	-10	-15	105	100	4		1	2	1	1	0	1	1	2	1	1	2	1	1	1	3	1	1	1	1	1	1	1	3	1	5	2	23	30
1	68	153	70	29.9	21.6	25.3	-5	-5	130	125	4	7.3	3	4	3	3	3	3	3	4	3	2	3	3	3	3	3	2	2	2	2	2	4	2	3	2	16	6	45	67
1	68	147	46	21.29	6.15	3.9	-30	-30	90	85	4		1	4	1	3	2	4	3	4	3	3	2	2	1	3	3	2	3	3	2	3	4	2	2	1	11	7	43	61
1	67	157	57	23.12	3.15	8.35	-25	-25	115	115	4		1	2	0	1	1	3	3	2	2	0	1	0	0	3	2	0	0	0	0	2	0	0	1	0	5	6	13	24
1	67	158	60	24.03	7.6	12.35	-5	-5	90	90	4	24.29	3	3	2	1	2	3	2	3	3	4	2	3	2	4	3	3	2	3	1	2	4	2	2	2	11	5	45	61
1	67	153	53	22.64	3.75	15.5	-5	-5	130	130	4	6.56	0	0	0	0	0	0	0	1	0	0	0	0	0	0	0	0	0	0	0	0	0	0	0	0	0	0	1	1
1	66	157	77	31.24	13.8	12.3	-5	-5	130	120	4	15.11	3	3	1	3	1	2	2	3	2	3	3	2	3	2	2	1	1	2	1	1	4	2	3	2	11	4	37	52
1	66	156	53	21.78	5.4	15.3	-15	-15	105	105	4		2	2	2	2	2	3	2	3	3	3	2	2	2	3	3	3	3	3	3	3	3	3	3	3	10	5	48	63
1	65	159	69.2	27.37	10.9	13.4	0	-5	140	135	4		2	2	1	1	1	1	1	1	1	1	1	1	1	0	1	0	0	0	0	1	2	0	2	1	7	2	13	22
1	61	153	67	28.62	7.9	19.85	-10	-15	125	120	4		2	4	3	2	3	3	2	3	3	1	1	2	2	2	1	1	1	1	0	3	0	0	3	1	14	5	25	44
1	59	156	77	31.64	9.55	17.2	-5	-5	95	95	4		1	3	1	2	1	0	1	3	2	2	0	2	1	2	1	2	1	2	1	1	1	1	2	0	8	1	24	33
1	59	153.5	66	28.01	7.5	7.2	-10	-15	110	110	4		2	1	1	1	2	0	0	1	1	1	1	1	0	0	0	0	0	1	1	0	0	0	0	0	7	0	7	14
1	54	158	68	27.24	3.75	8.05	-10	-20	100	100	4	7.14	2	3	3	2	1	0	1	3	3	3	1	1	1	3	2	2	1	2	1	1	4	0	1	0	11	1	29	41
1	54	164	71	26.4	6.25	18.8	-10	-15	125	120	4		2	1	0	1	1	0	0	2	1	2	2	1	2	1	2	2	1	2	0	1	0	1	4	1	5	0	25	30
1	53	155	59	24.56	10.8	10.55	-5	-5	145	145	4	10.56	3	3	2	3	2	2	2	2	1	1	2	1	1	2	3	3	0	1	0	1	1	1	3	2	13	4	25	42
